# Supplementary material for: Phylogeny of PmCCD Gene Family and Expression Analysis of Flower Coloration and Stress Response in Prunus mume
Source: Int J Mol Sci. 2023 Sep 11;24(18):13950. doi: 10.3390/ijms241813950 (PMC10531161; doi:10.3390/ijms241813950)
Supplement: Supplementary file 1 [file ijms-24-13950-s001.zip]

Archive with 3 entries (3 files):
- Supplementary Figure 1.tif
- Supplementary Figure 2.tif
- Supplementary Table.xlsx
