# Supplementary material for: Phylogeny of PmCCD Gene Family and Expression Analysis of Flower Coloration and Stress Response in Prunus mume
Source: Int J Mol Sci. 2023 Sep 11;24(18):13950. doi: 10.3390/ijms241813950 (PMC10531161; doi:10.3390/ijms241813950)
Supplement: Supplementary file 1 [file ijms-24-13950-s001.zip › Supplementary Table.xlsx]

## Sheet: Table S1
Supplementary Table 1. Characteristics information of PmCCD genes in P. mume.
Gene name	Gene ID	Chr Num	Strand	Start Position (bp)	End Position (bp)	Gene Length (bp)	ORF(bp)	Protein lengh (aa)	Exons	Introns	Subcellular localization	PI	Molecular weight (kDa)	Total number of negatively charged residues(Asp + Glu)	Total number of positively charged residues (Arg + Lys)	Instability index	Instability index	Aliphatic index	Grand average of hydropathicity (GRAVY)
PmCCD1	LOC103330446	5	-	58443	64287	5845	1644	547	14	13	Cytoplasm	6.21	61.679	71	64	34.59	stable	84.77	-0.248
PmCCD4	LOC103321735	2	-	18155134	18157788	2655	1794	597	2	1	Chloroplast	6.34	65.7569	65	61	39.3	stable	78.43	-0.241
PmCCD7	LOC103331746	5	+	13965546	13969171	3626	1854	617	7	1	Chloroplast	5.62	68.5697	69	55	46.09	unstable	81.67	-0.229
PmCCD8	LOC103320239	2	+	9515541	9518697	3157	1692	563	6	1	Chloroplast	6.53	62.2457	62	58	36.75	stable	80.39	-0.285
PmNCED3	LOC103325828	3	-	9373084	9375567	2484	1869	622	1	0	Chloroplast	6.39	69.0122	72	66	45.53	unstable	74.77	-0.413
PmNCED5	LOC103325135	3	+	4384935	4387327	2393	1854	617	1	0	Chloroplast	6.43	68.1793	68	62	44.13	unstable	79.3	-0.344
PmNCED6	LOC103323745	2	-	37792008	37794165	2158	1803	600	1	0	Chloroplast	7.92	66.4382	65	67	37.42	stable	83.77	-0.298
PmCCD1-like-a	LOC103320238	2	-	9455076	9458699	3624	1854	617	13	12	Chloroplast	5.69	69.0621	76	59	28.96	stable	77.2	-0.262
PmCCD1-like-b	LOC107880078	2	-	9461612	9464133	2522	1023	340	9	8	Chloroplast	7.06	37.9995	37	37	30.75	stable	88.24	-0.201
PmCCD1-like-c	LOC103320209	2	-	9460485	9461641	1157	744	247	5	1	Cytoplasm	5.1	27.7082	35	24	29.87	stable	64.7	-0.371

## Sheet: Table S2
Supplementary Table 2. Collinearity blocks of PmCCD genes in related species
Gene Name	Species	Gene Name	Species	Ka	Ks	Ka/Ks	Divergence time (Mya)
Par-CURHAP_LOCUS25567	Prunu armeniaca	Pm-XM_008227273.1	Prunu mume	0.00571159	0.0321396	0.177712	1.07132
Par-CURHAP_LOCUS26654	Prunu armeniaca	Pm-XM_008228017.1	Prunu mume	0.00777621	0.0275208	0.282558	0.917359
Par-CURHAP_LOCUS981	Prunuarmeniaca	Pm-XM_008225756.1	Prunu mume	0.00364765	0.0142212	0.256493	0.474041
Par-CURHAP_LOCUS6163	Prunu armeniaca	Pm-XM_008223563.1	Prunu mume	0.00370554	0.0231679	0.159943	0.772262
Par--CURHAP_LOCUS8808	Prunu armeniaca	Pm-XM_008221881.1	Prunu mume	0.42065	3.07416	0.136834	102.472
Par-CURHAP_LOCUS8800	Prunu armeniaca	Pm-XM_008221883.2	Prunu mume	0.00545811	0.0227386	0.240038	0.757953
Par-CURHAP_LOCUS15308	Prunu armeniaca	Pm-XM_016794416.1	Prunu mume	0.0313786	0.0395005	0.794384	1.31668
Par-CURHAP_LOCUS11170	Prunu armeniaca	Pm-XM_008233031.2	Prunu mume	0.0176271	0.0486	0.362698	1.62
Pm-XM_008227273.1	Prunu mume	Pp-XM_020562736.1	Prunu mume	0.0100246	0.0463378	0.216338	1.54459
Pm-XM_008228017.1	Prunu mume	Pp-XM_020562736.1	Prunus persica	0.223708	1.07471	0.208156	35.8237
Pm-XM_008228017.1	Prunu mume	Pp-XM_007214595.2	Prunus persica	0.0163397	0.0393913	0.414806	1.31304
Pm-XM_008225756.1	Prunu mume	Pp-XM_007223914.2	Prunus persica	0.0139505	0.0586618	0.237812	1.95539
Pm-XM_008223563.1	Prunu mume	Pp-XM_007222371.2	Prunus persica	0.00892314	0.0398376	0.223988	1.32792
Pm-XM_008221881.1	Prunu mume	Pp-XM_007226119.2	Prunus persica	0.290228	1.33662	0.217137	44.5538
Pm-XM_008221883.2	Prunu mume	Pp-XM_007222324.2	Prunus persica	0.00859217	0.0732129	0.117359	2.44043
Pm-XM_016794416.1	Prunu mume	Pp-XM_007221046.2	Prunus persica	0.015742	0.0258596	0.608751	0.861985
Pm-XM_008233031.2	Prunu mume	Pp-XM_007220597.2	Prunus persica	0.0111808	0.0406053	0.275354	1.35351

## Sheet: Table S3
Supplementary Table 3. FPKM values of PmCCD genes in different flowering periods of 'HJH' and 'ZLE' in P. mume.
Gene ID	HJH-S2	HJH-S3	HJH-S4	ZLE-S2	ZLE-S3	ZLE-S4
PmCCD1	14.7433	11.0667	7.68	24.8067	29.3167	23.9633
PmCCD4	10.865	107.207	146.417	23.4	2414.51	2301.41
PmCCD7	0.04	0.0133333	0.06	0	0	0
PmCCD8	0.01	0	0	0	0	0
PmCCD1-like-a	0.0533333	0.0233333	0	0	0.0666667	0
PmCCD1-like-b	0.15	0.0266667	0	0	0.02	0
PmCCD1-like-c	0.0733333	0.166667	0.05	0	0	0
PmNCED3	35.1333	31.4933	8.03	3.79667	8.26	15.85
PmNCED5	12.57	10.7833	2	23.1233	22.2533	15.6567
PmNCED6	0	0	0	0.0233333	0	0

## Sheet: Table S4
Supplementary Table 4. FPKM values of PmCCD genes in various tissues of P. mume wild species.
Gene ID	bud	fruit	leaf	root	stem
PmCCD1	204.911	33.3398	40.7856	27.8771	87.0606
PmCCD4	786.598	0.0775111	0.0400987	0.673582	29.2428
PmNCED5	9.20633	0	1.06644	7.46426	16.9896
PmNCED3	17.63	15.5193	2.94696	42.9452	49.8709
PmNCED6	0.911238	0	0	0.438594	2.14212
PmCCD1-like-a	0.792641	0.273541	0.0471702	5.97421	1.5671
PmCCD8	0.593399	0	0.417339	0.834584	1.52176
PmCCD7	0.0958274	0.071652	0	2.34241	0
PmCCD1-like-b	0.337433	0.630762	0.0870164	11.3456	0.52882
PmCCD1-like-c	0.337433	0.630762	0.0870164	11.3456	0.52882

## Sheet: Table S5
Supplementary Table 5. The primers employed in the qRT-PCR.
Gene name	Gene ID	Forward sequence 5’-3’	Reverse sequence 5’-3’
qPmCCD1	LOC103330446	GGCTCTTTCAGAGGCAGATAAG	TGGATGAGCAGTGAAGGAATG
qPmCCD4	LOC103321735	GCGAGTCTGATCTCCCTTATTC	TGAGCCGTCATGCTCATAAA
qPmNCED3	LOC103331746	AAGACGACTTGCCGTATCAC	CTTTCGGGTGGGCTATCATT
qPmNCED5	LOC103320239	CGCGAAGGTGGATGTTTCTA	TCTTCCGATGAACCCAATTCC
qPmNCED6	LOC103325828	TCACCAACCTCGCCTAAACC	TACCGGATATTTGGACCGCC
qPmCCD7	LOC103325135	ACCGCGTGCCATATCAATCT	ATGGGTTCGGTTTGTTCGGA
qPmCCD8	LOC103323745	CGAGAAGAGAGAGCGGCAAT	AGTTTGACCAGCATGGCGTA
qPmCCD1-Like-a	LOC103320238	ACCATTGCTCCCTTCACAGA	GGGGATCTCTCCTTCAGTGC
qPmCCD1-Like-b	LOC107880078	TCGCTTCGGTGATGCAAGTT	CAAGAGCTTTGCAACCCCAC
qPmCCD1-Like-c	LOC103320209	TGAAGTGCTTTGCTCTTCGGA	TGGCATGAAAGCTGAGGAGG
qPmPP2A	LOC103321463	ATATAGCTGCTCAGTTCAACC	AAAAACAGTCACCACATTCTT

## Sheet: Table S6
Supplementary Table 6. The primers were utilized for vector construction.
Primer name	Forward sequence 5’-3’	Reverse sequence 5’-3’
PmCCD4	ATGGATGCCTTCTCTTCCT	CTACAACTTGTTGAGATCAC
pGBKT7-PmCCD4	CATGGAGGCCGAATTCATGGATGCCTTCTCTTCCT	GCAGGTCGACGGATCCCTACAACTTGTTGAGATCAC
pGADT7-PmVAR3-1	GGAGGCCAGTGAATTCATGAGATTGTTTCTCAGCCAAGGC	CACCCGGGTGGAATTCTCAGTCACTATCATTTTTCTTCGCT
pGADT7-PmVAR3-2	GGAGGCCAGTGAATTCATGTCAGCTGCTTCAAAGCTCA	CACCCGGGTGGAATTCCTAGCGTGGGTGCCTCCA
pGADT7-PmSAT3	GGAGGCCAGTGAATTCATGGCCACCTGTGTGGACA	CACCCGGGTGGAATTCTTAAACTTGGACCGTGTCAAGCCT
pGADT7-PmSAT5	GGAGGCCAGTGAATTCATGGCCTGCGTCAGTGAC	CACCCGGGTGGAATTCTTAAGTGCTCCTATGAGTTCTTTCT
nluc-PmCCD4	GAGAACACGGGGGACGAGCTCGGTACCATGGATGCCTTCTCTTCCT	GTCAGGAACATCGTATGGGTAGTCGACCAACTTGTTGAGATCAC
cluc-PmVAR3	ATCTCGTACGCGTCCCGGGGCGGTACCATGAGATTGTTTCTCAGCCA	ATACGAACGAAAGCTCTGCAGGTCGACTCAGTCACTATCATTTTTCTTCGC
cluc-PmSAT1	ATCTCGTACGCGTCCCGGGGCGGTACCATGGCCACCTGTGTGGACAA	ATACGAACGAAAGCTCTGCAGGTCGACTTAAACTTGGACCGTGTCAAG
